# Supplementary material for: The ATM-E6AP-MASTL axis mediates DNA damage checkpoint recovery
Source: eLife. 2023 Sep 6;12:RP86976. doi: 10.7554/eLife.86976 (PMC10482428; doi:10.7554/eLife.86976)
Supplement: Source data 1. [file elife-86976-data1.zip]

Archive with 15 entries (15 files):
- Fig 1 source.pdf
- Fig 1 sup 1 source.pdf
- Fig 1 sup 2 source.pdf
- Fig 2 source.pdf
- Fig 2 sup 1 source.pdf
- Fig 3 source.pdf
- Fig 3 sup 1 source.pdf
- Fig 4 source.pdf
- Fig 4 sup 1 source.pdf
- Fig 5 source.pdf
- Fig 5 sup 1 source.pdf
- Fig 6 source.pdf
- Fig 7 source.pdf
- Fig 7 sup 1 source.pdf
- Fig 8 source.pdf
